# Supplementary material for: LRG1 Associates with Iron Deficiency Anemia Markers in Adolescents
Source: Nutrients. 2023 Jul 11;15(14):3100. doi: 10.3390/nu15143100 (PMC10384480; doi:10.3390/nu15143100)
Supplement: Supplementary file 1 [file nutrients-15-03100-s001.zip]

Archive with 1 entries (1 files):
- nutrients-2429839-supplementary.pdf
